# Supplementary material for: Food Insecurity Is Associated with Dietary Consumption during the COVID-19 Pandemic: Data from the Korea National Health and Nutrition Examination Survey 2019–2020
Source: Nutrients. 2023 Feb 2;15(3):772. doi: 10.3390/nu15030772 (PMC9919441; doi:10.3390/nu15030772)
Supplement: Supplementary file 1 [file nutrients-15-00772-s001.zip]

Archive with 1 entries (1 files):
- nutrients-2159236-supplementary.pdf
